# Supplementary material for: Zoonotic Transmission of mcr-1 Colistin Resistance Gene from Small-Scale Poultry Farms, Vietnam
Source: Emerg Infect Dis. 2017 Mar;23(3):529–32. doi: 10.3201/eid2303.161553 (PMC5382726; doi:10.3201/eid2303.161553)
Supplement: Technical Appendix 2 — Characteristics of mcr-1–positive Escherichia coli from chickens and farmers, Vietnam, 2012–2013. [file 16-1553-Techapp-s2.xlsx]

## Sheet: Sheet1
Article DOI: http://dx.doi.org/10.3201/eid2303.161553
Zoonotic Transmission of the mcr-1 Colistin Resistance Gene from Nonintensive Poultry Farms, Vietnam
Technical Appendix 2 Table. Characteristics of mcr-1–positive Escherichia coli from chickens and farmers, Vietnam, 2012–2013
											Acquired antimicrobial resistance genes of different antimicrobial classes
No.	ID	Subject	E-test (mg/L)	Plasmid incompatibility	Contig size (bp)	tnpA (mcr-1 contig)	Sequence type	Clonal complex	Plasmid	Virulence	Aminoglycoside	Colistin	Sulphonamide	Trimethoprim	Tetracycline	Phenicol	Beta-lactam	Lincosamide	Macrolide	Quinolone
1	CG05C.C1	Chicken	3	nonidentified	9464	present	155	155	IncFIB(AP001918),IncI1,IncFIC(FII),IncN,IncX1,Col(MG828),ColRNAI	astA,cma,gad,iss,lpfA	aac(3)-IIa,aadA5,aph(3')-Ia,strA,strB	mcr-1	sul2,sul3	dfrA14,dfrA17	tet(A)	floR	blaCTX-M-55,blaTEM-1B	lnu(F)		QnrS1
2	CG05C.C2	Chicken	3	nonidentified	9464	present	155	155	IncFIB(AP001918),IncI1,IncFIC(FII),IncN,IncX1,ColRNAI,Col(MG828)	astA,cma,gad,iss,lpfA	aac(3)-IIa,aadA5,aph(3')-Ia,strA,strB	mcr-1	sul2,sul3	dfrA14,dfrA17	tet(A)	floR	blaCTX-M-55,blaTEM-1B	lnu(F)		QnrS1
3	CG10C.C1	Chicken	3	IncHI2 + IncHI2A	120156	present	156	156	IncFIC(FII),IncHI2,IncFIB(AP001918),IncN,IncHI2A,IncX4,ColRNAI	astA,cma,gad,iss,lpfA	aac(3)-IIa,aadA2,aadA22,aph(3')-Ia,strA,strB	mcr-1	sul1,sul2,sul3	dfrA12,dfrA14	tet(A)		blaCTX-M-55,blaTEM-1B	lnu(F)	mph(A)
4	CG40C.C2	Chicken	3	nonidentified	4450	present	156	156	IncFIB(AP001918),IncFIC(FII),IncFII(pCoo),IncI2,ColRNAI	astA,cma,gad,iss,lpfA	aac(3)-IIa,aph(3')-Ia	mcr-1	sul3	dfrA14	tet(A)	floR	blaCTX-M-55,blaTEM-1B	lnu(F)
5	CG48C.A2	Chicken	4	nonidentified	38009	absent	10	10	IncHI1B(CIT),IncHI2,IncFIB(K),IncN,IncHI2A,p0111,ColRNAI	gad,iss	aac(3)-IVa,aadA1,aadA2,aadA5,aph(3')-Ic,aph(4)-Ia	mcr-1	sul1,sul3	dfrA15,dfrA17,dfrA5	tet(A),tet(M)	cmlA1,floR	blaTEM-1B
6	CG48C.G2	Chicken	3	nonidentified	37705	absent	10	10	IncHI1B(CIT),IncHI2,IncHI2A,p0111,ColpVC,ColRNAI	gad,iss	aac(3)-IVa,aadA1,aadA2,aph(3')-Ic,aph(4)-Ia	mcr-1	sul1,sul3	dfrA15,dfrA5	tet(A),tet(M)	cmlA1,floR	blaTEM-1B
7	CG50C.G2	Chicken	4	nonidentified	23443	absent	165	165	IncHI1B(CIT),IncFIC(FII),IncFIB(AP001918),IncFIB(pLF82),p0111,ColRNAI	gad	aac(3)-IId,aadA1,aadA2,aph(3')-Ia	mcr-1	sul2,sul3	dfrA12	tet(A)	cmlA1,floR	blaTEM-1B	lnu(F)
8	CG54F.G2	Farmer	3	nonidentified	4289	present	10	10	IncFIA(HI1),IncFIB(K),IncN,IncX1,ColRNAI	gad	aac(3)-IVa,aadA1,aadA2,aph(3')-Ia,aph(4)-Ia	mcr-1	sul2,sul3	dfrA12	tet(A)	cmlA1,floR	blaTEM-1B		mef(B)	oqxA,oqxB
9	CG60C.C1	Chicken	4	nonidentified	4450	present	1158	31	IncFII,IncI1,IncFIB(AP001918),ColRNAI	air,astA,eilA,iha,iss	aadA5,strA,strB	mcr-1	sul2	dfrA17	tet(A)	floR	blaCMY-2
10	CT31C.G1	Chicken	3	IncI2	58537	present	162	469	IncFIB(AP001918),IncFII(pHN7A8),IncI2,ColRNAI	cma,gad,iroN,iss,lpfA	aac(3)-IId,aph(3')-Ia,strA,strB	mcr-1	sul2,sul3	dfrA14	tet(A)	floR	blaTEM-1A
11	CT37C.A1	Chicken	4	nonidentified	50058	present	unknown	NA	IncFIB(K),p0111,ColRNAI	gad	aadA1,aadA2,aph(3')-Ia,strA,strB	mcr-1	sul2,sul3	dfrA14	tet(A)	cmlA1,floR	blaTEM-1B
12	CT41C.G2	Chicken	4	IncHI2A	107742	present	1011	NA	IncHI2A,IncHI2,IncN,ColRNAI	air,astA,eilA,gad,iss	aac(3)-IId,aadA1,aadA2,aph(3')-Ia,strA,strB	mcr-1	sul1,sul2,sul3	dfrA12	tet(A),tet(M)	catA1,cmlA1	blaTEM-1C		mph(A)
13	CT48C.C1	Chicken	3	nonidentified	4451	present	156	156	IncFIC(FII),IncFIB(AP001918),ColRNAI	astA,cma,gad,iss,lpfA	aac(3)-IIa,aph(3')-Ia	mcr-1	sul3	dfrA14	tet(A)	floR	blaCTX-M-55,blaTEM-1B	lnu(F)
14	CT48C.C2	Chicken	3	nonidentified	4451	present	156	156	IncFIB(AP001918),IncFIC(FII),Col156,IncX4,ColRNAI	astA,cma,gad,iss,lpfA	aadA22,aph(3')-Ia	mcr-1			tet(A)		blaCTX-M-55,blaTEM-1B	lnu(F)
15	CT48C.G2	Chicken	3	nonidentified	2761	present	2690	NA	IncHI2A,IncHI2,IncFIB(K),IncN,p0111	gad	aac(3)-IId,aac(3)-IVa,aadA1,aadA12,aph(4)-Ia,strA,strB	mcr-1	sul2,sul3	dfrA16	tet(A),tet(M)	cmlA1,floR	blaCARB-2,blaTEM-1B	lnu(F)
16	CT67C.C1	Chicken	4	nonidentified	3255	present	101	101	IncFIC(FII),IncI1,IncFIB(AP001918),IncX1,IncR,ColRNAI	astA,cma,gad,iss,lpfA	aac(3)-IIa,aph(3')-Ia	mcr-1	sul2,sul3	dfrA14	tet(A)	floR	blaCTX-M-55,blaTEM-1B	lnu(F)		QnrS1
17	CT67C.C2	Chicken	4	nonidentified	2948	present	101	101	IncFIC(FII),IncI1,IncFIB(AP001918),IncX1,IncR,ColRNAI	astA,cma,gad,iss,lpfA	aac(3)-IIa,aph(3')-Ia	mcr-1	sul2,sul3	dfrA14	tet(A)	floR	blaCTX-M-55,blaTEM-1B	lnu(F)		QnrS1
18	MT02C.A5	Chicken	4	IncI2	64128	present	746	NA	IncFII,IncFIB(AP001918),IncI2,p0111	gad	strA,strB	mcr-1	sul2,sul3	dfrA14	tet(A)	floR	blaTEM-1B			QnrS1
19	MT26F.G1	Farmer	3	nonidentified	4450	present	354	354	IncFIC(FII),IncFIB(AP001918),IncY,Col(MG828),ColRNAI	air,astA,cma,eilA,gad,lpfA	aac(3)-IIa,aadA2,aph(3')-Ia,strA,strB	mcr-1	sul2,sul3	dfrA14	tet(A)		blaCTX-M-55,blaTEM-1B		mph(A)
20	MT31F.G1	Farmer	3	IncHI2 + IncHI2A	52386	present	93	168	IncFIC(FII),IncHI2,IncFIB(AP001918),IncN,IncHI2A,IncQ1,ColpVC	gad,iroN,iss,mchB,mchC,mchF,mcmA	aac(3)-IVa,aadA1,aadA2,aadA5,aph(4)-Ia,strA,strB	mcr-1	sul1,sul2,sul3	dfrA17	tet(A),tet(B),tet(M)	catA1,cmlA1,floR	blaTEM-1B
21	MT50C.C1	Chicken	3	nonidentified	4451	present	156	156	IncFIC(FII),IncFIB(AP001918),ColRNAI	astA,cma,gad,iss,lpfA	aac(3)-IIa,aph(3')-Ia	mcr-1	sul3	dfrA14	tet(A)	floR	blaCTX-M-55,blaTEM-1B	lnu(F)
22	MT56C.G2	Chicken	4	nonidentified	44796	absent	48	10	IncHI2A,IncHI2,IncFIB(K),IncN,p0111,ColRNAI	capU,gad,iss	aac(3)-IVa,aadA1,aph(3')-Ic,aph(4)-Ia	mcr-1	sul1,sul3	dfrA5	tet(A),tet(M)	floR	blaTEM-1C			QnrS1
